# Supplementary material for: Virtual Connectomic Datasets in Alzheimer’s Disease and Aging Using Whole-Brain Network Dynamics Modelling
Source: eNeuro. 2021 Jul 3;8(4):ENEURO.0475-20.2021. doi: 10.1523/ENEURO.0475-20.2021 (PMC8260273; doi:10.1523/ENEURO.0475-20.2021)
Supplement: Extended Data 1 — MATLAB scripts for connectome generation and workspaces including virtual SC and FC connectomes generated with our data completion pipelines as well as virtual cohorts. All workspaces available at https://github.com/FunDyn/VirtualCohorts. Download Extended Data 1, ZIP file. [file enu-eN-MNT-0475-20-s01.zip]

Archive with 14 entries (13 files):
- VirtualCohorts-main/
- VirtualCohorts-main/BOLD_MFM.m
- VirtualCohorts-main/FC_MFM.m
- VirtualCohorts-main/FC_MFM.mat
- VirtualCohorts-main/FC_SLM.m
- VirtualCohorts-main/FC_SLM.mat
- VirtualCohorts-main/FC_bivirt.mat
- VirtualCohorts-main/README.md
- VirtualCohorts-main/SC_MFM.m
- VirtualCohorts-main/SC_MFM.mat
- VirtualCohorts-main/SC_SLM.m
- VirtualCohorts-main/SC_SLM.mat
- VirtualCohorts-main/SC_bivirt.mat
- VirtualCohorts-main/local_MFM.m
