# Supplementary material for: Virtual Connectomic Datasets in Alzheimer’s Disease and Aging Using Whole-Brain Network Dynamics Modelling
Source: eNeuro. 2021 Jul 3;8(4):ENEURO.0475-20.2021. doi: 10.1523/ENEURO.0475-20.2021 (PMC8260273; doi:10.1523/ENEURO.0475-20.2021)
Supplement: Extended Data 1 — MATLAB scripts for connectome generation and workspaces including virtual SC and FC connectomes generated with our data completion pipelines as well as virtual cohorts. All workspaces available at https://github.com/FunDyn/VirtualCohorts. Download Extended Data 1, ZIP file. [file enu-eN-MNT-0475-20-s01.zip › VirtualCohorts-main/FC_SLM.m]

function FC = FC_SLM(SC)

% ----------------------------------------------------------------------- %
% <<<<<<<<<<<<<< code for linear SC-to-FC completion >>>>>>>>>>>>>>>>>>>> %
% ----------------------------------------------------------------------- %

% -> This function takes as input the empirical structure connectivity SC 
%    and infere the SLM functional connectivity FC

% -> input: SC --> empirical structural connectivity
% -> output: FC --> linear virtual FC (FC_SLM)


n = size(SC,2);         % determine the number of regions

SC = SC - SC.*eye(n);   % remove the diagonal and normalize the input 
SC = SC/norm(SC);       

G_ref = 0.83;           % the reference value of global scale 

X = G_ref*SC;           % coupling matrix for the linear system

Xcov = -inv(X);         % virtual covariance matrix

FC = zeros(n);          % preallocate the output


for i=1:n
    for j=1:n
        FC(i,j)=Xcov(i,j)/sqrt(Xcov(i,i)*Xcov(j,j));  % compute the SLM FC
    end
end


end
