# Supplementary material for: Virtual Connectomic Datasets in Alzheimer’s Disease and Aging Using Whole-Brain Network Dynamics Modelling
Source: eNeuro. 2021 Jul 3;8(4):ENEURO.0475-20.2021. doi: 10.1523/ENEURO.0475-20.2021 (PMC8260273; doi:10.1523/ENEURO.0475-20.2021)
Supplement: Extended Data 1 — MATLAB scripts for connectome generation and workspaces including virtual SC and FC connectomes generated with our data completion pipelines as well as virtual cohorts. All workspaces available at https://github.com/FunDyn/VirtualCohorts. Download Extended Data 1, ZIP file. [file enu-eN-MNT-0475-20-s01.zip › VirtualCohorts-main/README.md]

# VirtualCohorts

This repository includes .mat files of Virtual Cohort data released together with the article:

Virtual connectomic datasets in Alzheimer’s Disease and aging using whole-brain network dynamics modelling

Lucas Arbabyazd, Kelly Shen, Zheng Wang, Martin Hofmann-Apitius, Petra Ritter, The Alzheimer’s Disease Neuroimaging Initiative, Anthony R. McIntosh, Demian Battaglia & Viktor Jirsa (2021) bioRxiv 2020.01.18.911248; doi: https://doi.org/10.1101/2020.01.18.911248

It includes thus (bi)virtual Functional Connectomes and (bi)virtual Structural Connectomes, generated with linear (SLM) and nonlinear (MFM) Virtual Brain models, starting from an ADNI-derived dataset and an additional Healthy Aging dataset as well.

We also include fast .m files for MATLAB to quickly generate new connectomes of similar type using a "quick-and-dirty" implementation of our data completion pipelines.

For more details, see the article.
