# Supplementary material for: Virtual Connectomic Datasets in Alzheimer’s Disease and Aging Using Whole-Brain Network Dynamics Modelling
Source: eNeuro. 2021 Jul 3;8(4):ENEURO.0475-20.2021. doi: 10.1523/ENEURO.0475-20.2021 (PMC8260273; doi:10.1523/ENEURO.0475-20.2021)
Supplement: Extended Data 1 — MATLAB scripts for connectome generation and workspaces including virtual SC and FC connectomes generated with our data completion pipelines as well as virtual cohorts. All workspaces available at https://github.com/FunDyn/VirtualCohorts. Download Extended Data 1, ZIP file. [file enu-eN-MNT-0475-20-s01.zip › VirtualCohorts-main/SC_MFM.m]

function SC = SC_MFM(FC)

% ----------------------------------------------------------------------- %
% <<<<<<<<<<<<< code for non-linear FC-to-SC completion >>>>>>>>>>>>>>>>> %
% ----------------------------------------------------------------------- %

% -> This function takes as input the empirical functional connectivity FC
%    and simulate the MFM structure connectivity SC

% -> input: TS --> empirical time-series
% -> output: SC --> non-linear virtual SC (SC_MFM)


rng('shuffle')

n = size(FC,2);          % determine the number of regions

FCemp = FC/max(max(FC));   % normalize empirical input FC

% build SC_0: intial random matrix
sc0 = randn(n);
sc0 = sc0-sc0.*eye(n);
sc0 = abs(sc0);
sc0 = (sc0+sc0')/2;
sc0 = sc0/max(max(sc0));

% train the sc0
for iter=1:1000

        FCsim = FC_MFM(sc0);
        FCsim = FCsim/max(max(FCsim));
        D = FCemp-FCsim;
        cc = corrcoef(FCemp,FCsim)
        
        sc0 = sc0+0.001.*D;
        sc0(sc0<0) = 0;
        sc0 = (sc0+sc0')/2;
        sc0 = sc0/max(max(sc0));
        
        if cc(2) > .5
            SC = sc0; % return SC_MFM as output
            break
        end
end
end
