# Supplementary material for: Virtual Connectomic Datasets in Alzheimer’s Disease and Aging Using Whole-Brain Network Dynamics Modelling
Source: eNeuro. 2021 Jul 3;8(4):ENEURO.0475-20.2021. doi: 10.1523/ENEURO.0475-20.2021 (PMC8260273; doi:10.1523/ENEURO.0475-20.2021)
Supplement: Extended Data 1 — MATLAB scripts for connectome generation and workspaces including virtual SC and FC connectomes generated with our data completion pipelines as well as virtual cohorts. All workspaces available at https://github.com/FunDyn/VirtualCohorts. Download Extended Data 1, ZIP file. [file enu-eN-MNT-0475-20-s01.zip › VirtualCohorts-main/SC_SLM.m]

function SC = SC_SLM(TS)

% ----------------------------------------------------------------------- %
% <<<<<<<<<<<<<< code for linear FC-to-SC completion >>>>>>>>>>>>>>>>>>>> %
% ----------------------------------------------------------------------- %

% -> This function takes as input the empirical time-series TS and infere 
%    the SLM structure connectivity SC

% -> input: TS --> empirical TS, columns are regions, rows are time points
% -> output: SC --> linear virtual SC (SC_SLM)


n = size(TS,2);         % determine the number of regions

COV = cov(TS);          % compute the covariance matrix from time-series

X = -inv(COV);          % evaluate the SLM structure connectivity

X = X - X.*eye(n);      % remove its diagonal

X(X<0) = 0;             % set negative values to zero

X = X/norm(X);          % normalize SC matrix

SC = X;                 % return the output


end
