# Supplementary material for: Virtual Connectomic Datasets in Alzheimer’s Disease and Aging Using Whole-Brain Network Dynamics Modelling
Source: eNeuro. 2021 Jul 3;8(4):ENEURO.0475-20.2021. doi: 10.1523/ENEURO.0475-20.2021 (PMC8260273; doi:10.1523/ENEURO.0475-20.2021)
Supplement: Extended Data 1 — MATLAB scripts for connectome generation and workspaces including virtual SC and FC connectomes generated with our data completion pipelines as well as virtual cohorts. All workspaces available at https://github.com/FunDyn/VirtualCohorts. Download Extended Data 1, ZIP file. [file enu-eN-MNT-0475-20-s01.zip › VirtualCohorts-main/local_MFM.m]

function H=local_MFM(I)

% ----------------------------------------------------------------------- %
% <<<<<<<<<<<<<<< complementary code for MFM algorithm >>>>>>>>>>>>>>>>>> %
% ----------------------------------------------------------------------- %

% local parameters of Wong-Wang neural mass model in Hz
a=270.0;
b=108.0;
c=0.154; 

x=a*I-b;

if(any(abs(c*x)<1e-6))
    indices = abs(c*x)<1e-6;
    H = zeros(length(I),1);
    H(indices) = .5*x(indices)+1.0/c;
    H(~indices) = x(~indices)./(1-exp(-c*x(~indices)));
else
    H=x./(1-exp(-c*x));
end
